# Supplementary material for: Memantine augmentation in clozapine-refractory schizophrenia: a randomized, double-blind, placebo-controlled crossover study
Source: Psychol Med. 2016 Apr 6;46(9):1909–21. doi: 10.1017/S0033291716000398 (PMC4954262; doi:10.1017/S0033291716000398)
Supplement: Supplementary file 1 [file S0033291716000398sup001.zip]

Archive with 4 entries (3 files):
- S0022112016003098sup001/
- S0022112016003098sup001/S0033291716000398sup001.doc
- S0022112016003098sup001/S0033291716000398sup002.doc
- S0022112016003098sup001/S0033291716000398sup003.doc
